# Supplementary material for: Rapid declines in systolic blood pressure are associated with an increase in pulse transit time
Source: PLoS One. 2020 Oct 8;15(10):e0240126. doi: 10.1371/journal.pone.0240126 (PMC7544103; doi:10.1371/journal.pone.0240126)
Supplement: S1 File — Contains all the information necessary to identify the segments that were used for the main analysis. (XLSX) [file pone.0240126.s001.xlsx]

## Sheet: Description
Rapid Declines in Systolic Blood Pressure Are Associated With an Increase in Pulse Transit Time - Supplementary material
- The sheet entitled "Event_Parameters" includes the details necessary to uniquely identify the events that were included for primary analysis.
- The raw data was accessed from the MIMIC-III Waveform Database Matched Subset, available here:								http://physionet.mit.edu/physiobank/database/mimic3wdb/matched/
Description of parameters used to identify events
Subject_ID	The unique ID assigned to each subject in the MIMIC-III Waveform Database Matched Subset
Record_Path	The path to the specific waveform file containing the event, relative to the root directory
ECG_Name	The name of the ECG-lead used to obtain R-peaks for variable extraction
Sampfrom	The timepoint in the waveform (given in samples) where the event started
Sampto	The timepoint in the waveform (given in samples) where the event ended

## Sheet: Event_Parameters
Subject_ID	Record_Path	ECG_Name	Sampfrom	Sampto
20	p00/p000020/3544749_0005	II	919908	965722
214	p00/p000214/3027112_0004	II	2730801	2795777
408	p00/p000408/3033201_0012	II	2606181	2635428
439	p00/p000439/3921064_0041	II	10738182	10817509
470	p00/p000470/3636027_0007	AVF	168213	189200
625	p00/p000625/3522989_0003	II	13615298	13676352
801	p00/p000801/3812513_0007	II	8965518	8971896
834	p00/p000834/3044717_0001	II	10403663	10516051
865	p00/p000865/3162867_0032	I	1788640	1842158
963	p00/p000963/3574313_0008	MCL	845676	884286
1012	p00/p001012/3219434_0006	V	2778338	2797221
1046	p00/p001046/3392054_0009	AVF	1593454	1599373
1144	p00/p001144/3697467_0006	II	287171	348168
1331	p00/p001331/3602237_0047	II	10850043	10854030
1414	p00/p001414/3554894_0001	II	111159	123687
1418	p00/p001418/3183973_0006	II	2765187	2785201
1978	p00/p001978/3808233_0015	II	4259437	4273647
2014	p00/p002014/3356962_0005	II	3968967	4044779
2224	p00/p002224/3120678_0023	II	3481988	3489677
2251	p00/p002251/3399381_0009	II	1228834	1244559
2280	p00/p002280/3139399_0004	II	9579556	9624907
2395	p00/p002395/3790349_0019	II	4515488	4572391
2442	p00/p002442/3915416_0005	V	5815146	5829587
2561	p00/p002561/3859721_0027	I	2040905	2048110
2577	p00/p002577/3832863_0009	V	72239	177610
3521	p00/p003521/3662657_0047	II	4104226	4117722
3619	p00/p003619/3852690_0005	II	4802149	4867435
3623	p00/p003623/3597558_0011	V	504363	555140
3863	p00/p003863/3255734_0001	AVF	1342358	1423891
3889	p00/p003889/3731025_0006	II	395151	506098
3914	p00/p003914/3575368_0018	II	6477100	6519782
4076	p00/p004076/3037576_0008	II	4171096	4238354
4194	p00/p004194/3548811_0005	II	390607	419018
4252	p00/p004252/3842059_0001	II	2966987	2987228
4270	p00/p004270/3681076_0008	III	2873774	2952751
4286	p00/p004286/3280121_0019	AVL	14306	38056
4324	p00/p004324/3360469_0063	II	4307902	4361190
4356	p00/p004356/3616215_0019	V	11925572	11943519
4401	p00/p004401/3000126_0007	II	3664643	3695904
4568	p00/p004568/3231382_0030	II	1411837	1444791
4655	p00/p004655/3607243_0016	II	332692	415754
4738	p00/p004738/3203386_0006	II	3931555	4045693
4742	p00/p004742/3628769_0002	II	1679762	1773444
4915	p00/p004915/3505473_0044	II	13231823	13268585
5107	p00/p005107/3671926_0016	II	327571	415934
5114	p00/p005114/3293848_0007	AVF	4663391	4675384
5343	p00/p005343/3136798_0007	II	5102619	5146727
5382	p00/p005382/3877076_0023	V	4055946	4088671
5485	p00/p005485/3470627_0013	AVF	5177398	5208503
5832	p00/p005832/3526377_0025	II	7765145	7779629
5879	p00/p005879/3458812_0004	II	959909	993409
6017	p00/p006017/3254526_0029	MCL1	1598697	1626950
6052	p00/p006052/3789406_0018	II	18535459	18547377
6063	p00/p006063/3566872_0011	II	5259936	5303859
6335	p00/p006335/3455496_0011	MCL1	628268	640163
6365	p00/p006365/3079607_0005	II	11252807	11305595
6478	p00/p006478/3475959_0007	I	1295773	1319177
6667	p00/p006667/3265277_0129	II	1782687	1811370
6841	p00/p006841/3280565_0066	II	17245258	17273412
6892	p00/p006892/3628710_0006	II	3696690	3811233
6917	p00/p006917/3187965_0003	MCL1	828923	866518
7149	p00/p007149/3824767_0023	II	41355	68968
7217	p00/p007217/3798303_0003	II	3753071	3805007
7442	p00/p007442/3613920_0012	II	630928	634491
7492	p00/p007492/3308665_0019	MCL1	18891376	18956642
7533	p00/p007533/3217364_0035	II	3804099	3867707
7655	p00/p007655/3650251_0049	II	15928804	15940011
7681	p00/p007681/3129091_0001	II	45121	56037
7842	p00/p007842/3986398_0010	MCL1	940199	974010
7977	p00/p007977/3735765_0018	II	983353	993928
8207	p00/p008207/3560144_0005	II	407190	506513
8249	p00/p008249/3422410_0018	II	11414003	11448891
8269	p00/p008269/3482816_0002	V	2083550	2148211
8532	p00/p008532/3015860_0016	II	15061942	15113628
8718	p00/p008718/3906439_0022	II	7752175	7846016
8779	p00/p008779/3026456_0002	II	6103587	6168854
9001	p00/p009001/3622272_0002	II	1551517	1582099
9278	p00/p009278/3503827_0148	III	7990409	8049586
9330	p00/p009330/3932480_0002	II	8881494	8979605
9341	p00/p009341/3778495_0019	I	5693320	5734223
9393	p00/p009393/3224018_0003	V	3055078	3077544
9615	p00/p009615/3633658_0004	II	3787326	3855552
10069	p01/p010069/3772832_0005	MCL1	10185422	10254725
10289	p01/p010289/3755363_0044	V	6073681	6082304
10315	p01/p010315/3670882_0006	III	10601366	10686558
10423	p01/p010423/3294761_0042	MCL1	1526883	1584528
10432	p01/p010432/3279669_0001	II	6355598	6384009
10595	p01/p010595/3906530_0019	II	9431827	9437536
10611	p01/p010611/3732703_0005	AVF	1171359	1203074
10766	p01/p010766/3320242_0003	II	6879520	6907334
10859	p01/p010859/3653344_0006	II	1627050	1635244
10939	p01/p010939/3300244_0022	II	5462851	5495619
11191	p01/p011191/3532342_0024	II	3199811	3240119
11785	p01/p011785/3980280_0046	V	3701281	3753913
11855	p01/p011855/3564730_0006	II	7833356	7882175
12586	p01/p012586/3195283_0018	V	4282042	4315489
12631	p01/p012631/3289294_0012	II	1134953	1138394
12788	p01/p012788/3297220_0020	II	59693	106078
12920	p01/p012920/3448640_0001	III	1915796	1971297
13033	p01/p013033/3107922_0003	II	1535676	1590371
13049	p01/p013049/3086045_0008	II	868223	914251
13099	p01/p013099/3187927_0005	II	1907200	1911060
13146	p01/p013146/3000282_0005	II	899589	933935
13286	p01/p013286/3903980_0009	II	5383520	5420704
13333	p01/p013333/3667327_0051	II	6646851	6692053
13436	p01/p013436/3513350_0013	I	1549730	1597439
13570	p01/p013570/3045953_0007	MCL1	547045	608149
14014	p01/p014014/3169859_0003	II	3675343	3680322
14167	p01/p014167/3299203_0025	II	5985820	6074509
14189	p01/p014189/3919557_0002	II	4296778	4347949
14328	p01/p014328/3351288_0018	II	8803740	8837678
14524	p01/p014524/3377510_0002	II	1501493	1604770
14873	p01/p014873/3868202_0019	AVR	5309307	5344993
15141	p01/p015141/3847701_0002	II	4197771	4200899
15333	p01/p015333/3564574_0015	II	6109717	6195339
15974	p01/p015974/3345464_0026	I	15913701	16030818
16122	p01/p016122/3217289_0214	MCL1	833730	899179
16336	p01/p016336/3772660_0012	II	922237	961249
16343	p01/p016343/3400510_0004	III	4829789	4856577
16455	p01/p016455/3496660_0023	I	10627618	10683144
16511	p01/p016511/3732090_0119	II	312783	335891
16715	p01/p016715/3967672_0049	MCL1	6909910	6933248
16827	p01/p016827/3344874_0001	II	4693717	4723593
16876	p01/p016876/3693476_0014	II	8179805	8295237
16961	p01/p016961/3657583_0014	II	2646922	2699620
17122	p01/p017122/3908854_0008	II	3878183	3900709
17231	p01/p017231/3681382_0005	II	2587235	2690344
17456	p01/p017456/3512922_0008	II	2246217	2311879
17557	p01/p017557/3909101_0007	III	7347948	7351607
17582	p01/p017582/3679056_0028	V	334355	397234
17691	p01/p017691/3871082_0004	II	7776184	7798691
17848	p01/p017848/3897269_0010	V	6218676	6253616
17875	p01/p017875/3064148_0010	II	2290651	2337908
17954	p01/p017954/3628815_0005	II	5177061	5213622
18358	p01/p018358/3370522_0001	V	925641	941971
18401	p01/p018401/3205120_0032	II	2523517	2586825
18413	p01/p018413/3329148_0006	II	6742569	6782547
18846	p01/p018846/3587372_0036	V	5950045	6016228
18892	p01/p018892/3989690_0012	V	3098314	3139758
18970	p01/p018970/3607477_0006	V	1127852	1148782
18988	p01/p018988/3693637_0041	II	10288501	10296225
18996	p01/p018996/3486993_0010	II	9801619	9807144
19038	p01/p019038/3492427_0023	II	636154	659894
19208	p01/p019208/3603043_0011	II	9213084	9232797
19453	p01/p019453/3925821_0001	II	2984694	3015342
19620	p01/p019620/3392889_0013	III	3774845	3793127
19700	p01/p019700/3419552_0010	II	7984181	8010592
20479	p02/p020479/3038310_0055	II	5635068	5645051
20582	p02/p020582/3803702_0011	MCL1	2151687	2178705
20860	p02/p020860/3317237_0002	II	3982092	3986551
20936	p02/p020936/3640029_0007	V	1990808	2070759
21156	p02/p021156/3424962_0006	III	8982117	8993832
21187	p02/p021187/3725622_0009	V	1454806	1484883
21258	p02/p021258/3322249_0006	AVF	2004078	2107273
21271	p02/p021271/3106792_1609	II	7533642	7553566
21305	p02/p021305/3913947_0001	II	12999620	13107167
21321	p02/p021321/3310156_0006	V	2903778	2975477
21438	p02/p021438/3843798_0003	II	3509479	3548844
21483	p02/p021483/3774100_0006	AVF	5423615	5492109
21517	p02/p021517/3850183_0020	V	6936219	6990875
21559	p02/p021559/3127645_0005	II	302383	314194
21630	p02/p021630/3442895_0027	II	6138622	6203712
21775	p02/p021775/3731638_0010	MCL1	8924996	8957101
21845	p02/p021845/3390144_0010	II	983077	994098
21873	p02/p021873/3623110_0008	II	3527259	3540009
22221	p02/p022221/3014753_0015	I	1566255	1586666
22242	p02/p022242/3479136_0008	I	6203696	6245207
22389	p02/p022389/3165419_0041	MCL1	18090840	18141159
22393	p02/p022393/3972784_0014	II	7200723	7212261
22508	p02/p022508/3039562_0025	II	14243612	14314365
22664	p02/p022664/3654031_0010	II	2722865	2731430
22801	p02/p022801/3342998_0042	II	979110	1003385
22862	p02/p022862/3838360_0008	II	2078353	2127861
22956	p02/p022956/3603259_0057	MCL1	953990	1056387
23001	p02/p023001/3812724_0003	II	371330	391909
23459	p02/p023459/3021157_0003	V	3022895	3063546
23594	p02/p023594/3730459_0012	II	18477114	18523498
23620	p02/p023620/3774017_0006	AVF	768781	786974
23934	p02/p023934/3069909_0010	I	432712	458432
24064	p02/p024064/3968641_0106	II	9999656	10090110
24084	p02/p024084/3100038_0120	V	1411149	1516706
24133	p02/p024133/3760748_0020	MCL1	238516	253268
24177	p02/p024177/3196551_0027	I	6803931	6817053
24271	p02/p024271/3785313_0019	I	2724448	2744419
24559	p02/p024559/3182265_0017	II	258906	278278
24567	p02/p024567/3037755_0003	II	969305	1039376
24573	p02/p024573/3538459_0019	II	5375398	5427755
24605	p02/p024605/3152354_0009	II	3816848	3831339
24690	p02/p024690/3846762_0001	II	308309	341499
24799	p02/p024799/3494527_0003	II	8308236	8336128
24922	p02/p024922/3461708_0013	V	3733652	3786476
24975	p02/p024975/3803953_0012	II	38958	64657
25140	p02/p025140/3556882_0009	II	963085	974017
25174	p02/p025174/3481990_0049	II	3747080	3769728
25178	p02/p025178/3926530_0011	II	2597442	2639193
25317	p02/p025317/3252246_0029	V	12799190	12848734
25318	p02/p025318/3042059_0039	MCL1	8078411	8186070
25373	p02/p025373/3908126_0044	V	11744774	11803872
25428	p02/p025428/3823307_0010	MCL1	1688156	1716126
25581	p02/p025581/3757163_0006	II	1025319	1063213
25603	p02/p025603/3828827_0008	AVF	57697	64717
25662	p02/p025662/3418099_0011	II	18170895	18207723
25757	p02/p025757/3102912_0016	V	2144004	2199782
26094	p02/p026094/3467387_0058	II	4530526	4561129
26211	p02/p026211/3221250_0035	V	6765585	6838115
26233	p02/p026233/3363860_0008	I	289431	332197
26469	p02/p026469/3899082_0011	II	20470951	20522978
26472	p02/p026472/3197428_0022	I	588715	616016
26506	p02/p026506/3702369_0003	II	4640816	4678682
26519	p02/p026519/3591228_0002	II	16756897	16783473
26639	p02/p026639/3044370_0006	V	3294004	3382482
26710	p02/p026710/3955830_0023	II	6704822	6766629
27172	p02/p027172/3960109_0003	II	14091075	14166835
27338	p02/p027338/3386142_0061	I	9608876	9624722
27542	p02/p027542/3289943_0020	II	5843708	5884895
27890	p02/p027890/3514383_0013	II	4026537	4048889
28048	p02/p028048/3564603_0010	V	13119989	13134808
28172	p02/p028172/3106150_0068	II	11098150	11173995
28221	p02/p028221/3012980_0048	V	3251962	3275572
28707	p02/p028707/3478317_0011	II	1641620	1732652
28762	p02/p028762/3180037_0001	V	1088208	1121706
29057	p02/p029057/3013262_0006	V	11174108	11213623
29470	p02/p029470/3762075_0014	MCL	13546269	13581490
29530	p02/p029530/3577990_0008	II	766708	869344
29544	p02/p029544/3162350_0238	V	584156	601110
29769	p02/p029769/3744972_0007	II	3473012	3572949
30144	p03/p030144/3711004_0002	II	4601447	4657634
30486	p03/p030486/3095942_0019	II	1119648	1126868
30556	p03/p030556/3888756_0022	V	13160615	13268379
30589	p03/p030589/3565777_0025	V	1451289	1507514
30591	p03/p030591/3919792_0008	II	8142753	8177254
31127	p03/p031127/3545078_0016	II	5479754	5498160
31128	p03/p031128/3593441_0003	II	709710	751181
31284	p03/p031284/3846754_0010	II	7687073	7705082
32082	p03/p032082/3495487_0018	V	2578561	2608903
32084	p03/p032084/3974570_0014	II	5058912	5066341
32229	p03/p032229/3958327_0002	V	11045691	11053801
32796	p03/p032796/3080071_0022	II	11247076	11261571
40566	p04/p040566/3272647_0002	II	1623254	1661612
40567	p04/p040567/3627218_0007	II	4518557	4602622
40724	p04/p040724/3023009_0005	II	2432176	2546794
40854	p04/p040854/3821443_0004	II	5901453	5956311
40934	p04/p040934/3259904_0014	II	5038320	5049125
41589	p04/p041589/3641121_0008	I	3298861	3343596
41619	p04/p041619/3859355_0005	II	6660983	6664830
42060	p04/p042060/3095661_0016	II	3195644	3207819
42075	p04/p042075/3427580_0067	V	3163864	3205995
42572	p04/p042572/3180606_0007	II	5538451	5583541
42574	p04/p042574/3987529_0003	V	7301114	7352030
42621	p04/p042621/3501360_0008	II	3062028	3125383
42795	p04/p042795/3802542_0004	II	10696385	10736063
43700	p04/p043700/3041312_0003	II	1694205	1740528
43737	p04/p043737/3954884_0024	II	1660075	1770434
43975	p04/p043975/3985646_0007	I	1675809	1737037
44141	p04/p044141/3914494_0006	II	1767882	1807694
44270	p04/p044270/3980547_0002	II	4578722	4582968
44298	p04/p044298/3891496_0019	II	33071	67919
44653	p04/p044653/3905079_0054	II	4982818	5014301
44941	p04/p044941/3469563_0007	II	3948478	4044105
45129	p04/p045129/3348098_0009	II	1367073	1426981
45269	p04/p045269/3899337_0010	II	514124	531783
45745	p04/p045745/3378111_0014	V	8786248	8803791
45914	p04/p045914/3707847_0046	II	6941383	7041191
46034	p04/p046034/3321583_0015	II	5116142	5209043
46119	p04/p046119/3126799_0008	II	4563273	4570172
46205	p04/p046205/3583826_0039	II	2715779	2746655
46566	p04/p046566/3452771_0013	II	1839885	1855242
46744	p04/p046744/3664041_0003	II	719883	732692
46816	p04/p046816/3365267_0008	MCL	720951	769752
46884	p04/p046884/3806355_0009	II	3089188	3202186
47087	p04/p047087/3929943_0016	II	7099655	7135960
47272	p04/p047272/3015387_0002	II	1409689	1462283
47547	p04/p047547/3519396_0010	II	153887	201119
47718	p04/p047718/3857219_0004	V	238870	309123
47747	p04/p047747/3045026_0021	II	8919608	8959878
47980	p04/p047980/3567915_0010	II	464558	503883
48351	p04/p048351/3765357_0001	II	2752564	2768951
48580	p04/p048580/3316294_0007	II	711115	794646
48690	p04/p048690/3704658_0001	II	7267498	7290093
48730	p04/p048730/3537168_0009	II	4113328	4186233
48895	p04/p048895/3233628_0004	V	11735329	11746116
49191	p04/p049191/3745945_0013	V	5790116	5796023
49545	p04/p049545/3905772_0003	II	986689	1100229
49868	p04/p049868/3177046_0004	II	2355608	2366161
50479	p05/p050479/3345130_0002	II	8252955	8316201
50561	p05/p050561/3019509_0005	II	2600724	2607749
50579	p05/p050579/3010127_0004	II	5578557	5598491
50626	p05/p050626/3943495_0023	II	11941406	11984940
50634	p05/p050634/3641216_0010	II	2222899	2258799
50846	p05/p050846/3425503_0017	II	6492294	6513263
51259	p05/p051259/3404436_0044	II	133828	212015
51377	p05/p051377/3697595_0002	V	2852409	2885776
51459	p05/p051459/3577021_0219	II	837433	880265
51515	p05/p051515/3221985_0015	II	453066	512385
51642	p05/p051642/3389022_0019	II	13446641	13455373
51761	p05/p051761/3386561_0007	V	865098	901892
51786	p05/p051786/3152034_0010	V	3574647	3589806
51871	p05/p051871/3816716_0002	V	6002151	6070749
52183	p05/p052183/3404014_0017	II	11581	45279
52529	p05/p052529/3942327_0021	II	8505494	8529469
52620	p05/p052620/3276566_0039	II	4304910	4323811
52666	p05/p052666/3998298_0028	II	7374227	7437892
52796	p05/p052796/3547075_0008	II	1101280	1105485
53608	p05/p053608/3290892_0008	II	5953606	6002473
53714	p05/p053714/3684825_0021	II	14658240	14734208
53947	p05/p053947/3453530_0003	II	3153483	3214340
54003	p05/p054003/3814869_0006	II	4698525	4772790
54020	p05/p054020/3735737_0033	V	11135968	11173255
54078	p05/p054078/3432825_0011	II	7866048	7881565
54154	p05/p054154/3652422_0024	V	391434	432090
54183	p05/p054183/3898135_0011	II	582206	610846
54369	p05/p054369/3819550_0009	II	2423058	2496111
54682	p05/p054682/3791753_0002	II	851938	938462
54911	p05/p054911/3641769_0043	II	7667219	7671119
55363	p05/p055363/3682220_0010	V	7168881	7228025
55446	p05/p055446/3713162_0020	V	1546554	1604949
55473	p05/p055473/3508718_0019	II	830045	855746
55523	p05/p055523/3682092_0011	II	3403295	3406308
55616	p05/p055616/3337193_0003	II	3911916	3918016
55725	p05/p055725/3967874_0051	II	2031921	2098272
55729	p05/p055729/3031737_0005	II	8837711	8943757
56267	p05/p056267/3172777_0002	II	19233125	19266124
56289	p05/p056289/3691595_0007	II	3079479	3114152
56332	p05/p056332/3855728_0003	II	4820054	4850168
56429	p05/p056429/3208981_0002	II	4955237	4973584
56583	p05/p056583/3468976_0060	V	4020826	4029255
57001	p05/p057001/3784186_0012	II	8594892	8619360
57283	p05/p057283/3238870_0022	II	1219893	1285787
57886	p05/p057886/3520180_0018	II	4805081	4909354
57887	p05/p057887/3528518_0008	II	2194480	2199470
58237	p05/p058237/3444130_0018	II	677308	705674
58258	p05/p058258/3385082_0022	I	3179889	3215284
58286	p05/p058286/3965573_0009	II	2058421	2117840
58662	p05/p058662/3317417_0013	II	1600179	1614726
58812	p05/p058812/3180519_0009	II	9595629	9666010
58917	p05/p058917/3976162_0044	II	12831574	12851390
58984	p05/p058984/3556094_0003	II	5185394	5256592
59285	p05/p059285/3007155_0034	II	4311880	4325937
59367	p05/p059367/3482083_0009	II	4482353	4595810
59411	p05/p059411/3377864_0010	II	17587354	17637155
59537	p05/p059537/3430220_0006	V	213289	238429
59941	p05/p059941/3381667_0014	II	2584067	2593020
60074	p06/p060074/3960227_0004	II	7055053	7079386
60782	p06/p060782/3147114_0015	II	2010843	2050878
62512	p06/p062512/3298271_0009	II	2969076	2975439
62514	p06/p062514/3165820_0026	II	9397804	9504425
62647	p06/p062647/3793149_0041	II	12206769	12269171
62717	p06/p062717/3908799_0021	II	3161690	3252172
62919	p06/p062919/3663875_0129	II	5228966	5248083
63359	p06/p063359/3946419_0027	MCL	1038332	1070803
63431	p06/p063431/3354117_0009	II	4812651	4823034
63531	p06/p063531/3522300_0010	II	3539018	3651669
63792	p06/p063792/3348377_0011	V	10827360	10844332
64374	p06/p064374/3258247_0009	I	1892516	1917502
64502	p06/p064502/3028201_0010	II	2733726	2789675
64965	p06/p064965/3083549_0030	II	15403820	15508747
64994	p06/p064994/3539779_0012	II	4130755	4185404
65161	p06/p065161/3255941_0009	V	569331	611605
65411	p06/p065411/3756658_0001	II	11405714	11459344
65560	p06/p065560/3069297_0003	V	1448264	1478514
65604	p06/p065604/3210897_0073	V	1968280	2007808
65743	p06/p065743/3377239_0003	II	6705484	6770294
65871	p06/p065871/3410927_0009	II	9916969	9989723
66058	p06/p066058/3852972_0008	II	220904	245826
66083	p06/p066083/3568423_0012	II	3531827	3551192
66206	p06/p066206/3063662_0023	II	106161	174000
66654	p06/p066654/3722674_0009	II	2105608	2156194
66720	p06/p066720/3316625_0100	II	4211310	4239655
66955	p06/p066955/3498800_0006	II	156331	171574
67101	p06/p067101/3324259_0015	II	2677892	2697070
67158	p06/p067158/3611300_0017	II	2923126	2980266
67747	p06/p067747/3934376_0010	II	7236119	7266381
68065	p06/p068065/3032477_0009	V	1143693	1174337
68533	p06/p068533/3531008_0027	II	1850420	1895854
68663	p06/p068663/3458439_0062	II	4263073	4299475
68812	p06/p068812/3289590_0022	II	6862316	6915386
69027	p06/p069027/3407874_0039	II	2989203	3018200
69626	p06/p069626/3309013_0006	V	5193715	5241421
70570	p07/p070570/3395813_0008	II	4002383	4055096
71119	p07/p071119/3455238_0018	II	6814616	6861047
71206	p07/p071206/3840151_0004	II	11330925	11338704
71230	p07/p071230/3527783_0013	II	318124	406305
71413	p07/p071413/3516813_0009	II	3032676	3074687
71477	p07/p071477/3025815_0013	MCL	1067535	1181038
71491	p07/p071491/3152312_0005	II	1517761	1555408
71533	p07/p071533/3889908_0009	V	12269116	12389283
72317	p07/p072317/3962571_0005	V	1709056	1727847
72439	p07/p072439/3792320_0019	II	2014828	2043976
72541	p07/p072541/3569079_0003	II	3987480	4063552
72555	p07/p072555/3804658_0012	II	5957389	5991266
72753	p07/p072753/3910282_0003	II	9387547	9406496
73299	p07/p073299/3334043_0008	II	4435208	4458685
73409	p07/p073409/3327726_0006	II	8426985	8525830
73833	p07/p073833/3814056_0014	II	5298344	5342510
74410	p07/p074410/3364919_0006	II	6751957	6757221
74496	p07/p074496/3476819_0030	II	5572487	5587697
74701	p07/p074701/3020530_0023	V	1525064	1555659
74820	p07/p074820/3607840_0020	V	643467	702381
75001	p07/p075001/3384735_0026	II	1023402	1063173
75223	p07/p075223/3253523_0001	II	2811636	2922469
75354	p07/p075354/3077393_0005	II	3401549	3434372
75369	p07/p075369/3285687_0016	II	26624220	26630352
75759	p07/p075759/3409698_0008	II	2512491	2518655
75838	p07/p075838/3663224_0008	V	1889023	1907006
76154	p07/p076154/3125881_0028	II	662548	732006
77220	p07/p077220/3245557_0004	II	3963936	3972031
77221	p07/p077221/3408702_0010	MCL	1102166	1185083
77325	p07/p077325/3096576_0002	II	2727696	2784014
77383	p07/p077383/3744179_0020	II	2341191	2369704
77452	p07/p077452/3059091_0004	II	3225933	3265175
77561	p07/p077561/3919086_0020	II	4718523	4739509
77660	p07/p077660/3663565_0004	II	2781879	2892489
77673	p07/p077673/3816880_0023	II	2055560	2091871
78023	p07/p078023/3349335_0007	II	3043917	3076605
78143	p07/p078143/3795825_0030	II	1106579	1177628
78251	p07/p078251/3544423_0117	II	11211369	11260495
78481	p07/p078481/3780357_0021	II	940413	1003580
78506	p07/p078506/3132538_0028	II	2656920	2676580
78559	p07/p078559/3052095_0006	V	1128018	1141160
79075	p07/p079075/3057597_0017	II	1713252	1772875
79297	p07/p079297/3634737_0038	II	7158185	7234272
79306	p07/p079306/3286921_0047	II	15117096	15165837
79876	p07/p079876/3566927_0002	II	37998	151121
80536	p08/p080536/3477321_0018	III	1576172	1744458
80744	p08/p080744/3881951_0057	II	2650631	2734530
80779	p08/p080779/3694305_0008	V	3461806	3468047
81063	p08/p081063/3666248_0027	II	5610418	5614613
81439	p08/p081439/3838616_0014	V	2808013	2839695
81636	p08/p081636/3120915_0033	II	5723244	5767999
81918	p08/p081918/3748426_0005	V	12719016	12732942
81998	p08/p081998/3583779_0006	II	530922	600070
82010	p08/p082010/3786780_0033	II	3641899	3679027
82055	p08/p082055/3642527_0018	II	6055173	6169076
82228	p08/p082228/3353040_0002	II	1261455	1324106
82229	p08/p082229/3256606_0043	II	10101243	10171537
82235	p08/p082235/3731300_0011	II	4694438	4706412
82258	p08/p082258/3783273_0005	II	7271756	7307519
82454	p08/p082454/3728690_0005	V	655205	692826
82599	p08/p082599/3494042_0006	II	17489496	17556312
82799	p08/p082799/3953006_0009	II	219604	230548
82950	p08/p082950/3942996_0025	II	3185756	3289468
83182	p08/p083182/3093881_0006	V	5601596	5627677
83351	p08/p083351/3920460_0002	II	16389	151462
83383	p08/p083383/3385380_0015	II	2054403	2095789
83598	p08/p083598/3731640_0005	V	3127366	3163014
84749	p08/p084749/3443003_0013	II	6630028	6699864
84776	p08/p084776/3165755_0013	I	1787631	1791848
85071	p08/p085071/3885590_0035	II	10030567	10104529
85171	p08/p085171/3687679_0018	II	265668	291682
85401	p08/p085401/3185249_0023	II	391727	433066
85441	p08/p085441/3070350_0015	II	9168078	9203000
85685	p08/p085685/3834954_0021	II	3313957	3415331
86379	p08/p086379/3284091_0007	II	4323831	4348236
86411	p08/p086411/3510376_0003	II	893959	905931
86648	p08/p086648/3718434_0008	V	17269372	17326614
86678	p08/p086678/3114082_0020	II	298348	348590
86968	p08/p086968/3717828_0002	II	1687033	1744554
86984	p08/p086984/3308832_0008	V	6170981	6182292
87133	p08/p087133/3923721_0025	II	14773565	14788564
87336	p08/p087336/3826865_0026	V	220822	282993
87608	p08/p087608/3541864_0006	V	4245738	4281913
87674	p08/p087674/3141349_0006	II	24483	29415
87687	p08/p087687/3627073_0010	II	684426	723928
87980	p08/p087980/3374363_0046	II	12700378	12727057
87986	p08/p087986/3538100_0006	II	3238173	3254586
88202	p08/p088202/3005163_0006	II	1732687	1778422
88406	p08/p088406/3578505_0019	V	2952257	2967249
88731	p08/p088731/3106912_0011	V	7182900	7203165
88740	p08/p088740/3710556_0009	II	7849874	7863545
88809	p08/p088809/3969370_0030	II	1011598	1077999
88982	p08/p088982/3443829_0007	II	2830169	2862827
89148	p08/p089148/3292879_0027	II	5537421	5630227
89195	p08/p089195/3602807_0007	II	1996759	2075263
89292	p08/p089292/3291835_0047	III	4363033	4377962
89459	p08/p089459/3374178_0023	V	906103	917392
89528	p08/p089528/3559808_0071	II	3260308	3338931
89901	p08/p089901/3671686_0019	II	3898482	3908515
89909	p08/p089909/3456062_0014	II	4894052	4905296
90020	p09/p090020/3903867_0004	II	6261093	6349198
90036	p09/p090036/3707755_0005	V	1237160	1253525
90158	p09/p090158/3075047_0006	II	1626974	1660411
90658	p09/p090658/3981886_0038	II	7079215	7145844
91309	p09/p091309/3029662_0013	II	516386	574198
91614	p09/p091614/3187701_0027	II	1582775	1660567
91872	p09/p091872/3399585_0036	II	684455	705532
92095	p09/p092095/3665860_0003	V	5464779	5472530
92397	p09/p092397/3740419_0003	V	3396053	3402104
92668	p09/p092668/3394971_0039	II	16187137	16247452
93596	p09/p093596/3150663_0133	II	21707750	21820742
93717	p09/p093717/3189125_0035	II	8899714	8903629
93833	p09/p093833/3402577_0009	II	297707	377186
93836	p09/p093836/3300769_0038	II	2777857	2812469
93900	p09/p093900/3830735_0011	II	11705216	11722922
94673	p09/p094673/3449901_0020	II	10572582	10686356
94924	p09/p094924/3723889_0009	V	5196754	5205690
95201	p09/p095201/3346691_0029	II	17946857	18007063
95240	p09/p095240/3671851_0032	II	4084335	4091502
95288	p09/p095288/3275152_0003	II	1710134	1799232
95396	p09/p095396/3856758_0004	II	253760	275063
95892	p09/p095892/3311997_0014	II	3273941	3384348
95957	p09/p095957/3820407_0011	II	404933	462632
96015	p09/p096015/3278138_0032	AVR	11458350	11524976
96833	p09/p096833/3933563_0017	AVR	6343835	6350545
97467	p09/p097467/3120161_0005	V	4504750	4513034
97599	p09/p097599/3899666_0034	II	9736686	9807404
98385	p09/p098385/3732918_0028	V	162491	196249
99096	p09/p099096/3475954_0065	MCL	3779445	3802408
99364	p09/p099364/3587490_0010	II	3222396	3228157
99380	p09/p099380/3140406_0017	V	11553570	11595610
99464	p09/p099464/3759994_0080	II	14060408	14097005
99740	p09/p099740/3573020_0009	V	11958983	11991287
